# Supplementary material for: Traditionally Used Medicinal Plants of Armenia
Source: Plants (Basel). 2024 Dec 4;13(23):3411. doi: 10.3390/plants13233411 (PMC11644142; doi:10.3390/plants13233411)
Supplement: Supplementary file 1 [file plants-13-03411-s001.zip]

Archive with 1 entries (1 files):
- plants-3322294-supplementary.pdf
